# Supplementary material for: Noradrenergic terminal short-term potentiation enables modality-selective integration of sensory input and vigilance state
Source: Sci Adv. 2021 Dec 17;7(51):eabk1378. doi: 10.1126/sciadv.abk1378 (PMC8682997; doi:10.1126/sciadv.abk1378)
Supplement: Supplementary file 2 — Data files S1 to S10 [file sciadv.abk1378_data_files_s1_to_s10.zip]

Archive with 10 entries (10 files):
- sciadv.abk1378_data_file_s1.xlsx
- sciadv.abk1378_data_file_s2.xlsx
- sciadv.abk1378_data_file_s3.xlsx
- sciadv.abk1378_data_file_s4.xlsx
- sciadv.abk1378_data_file_s5.xlsx
- sciadv.abk1378_data_file_s6.xlsx
- sciadv.abk1378_data_file_s7.xlsx
- sciadv.abk1378_data_file_s8.xlsx
- sciadv.abk1378_data_file_s9.xlsx
- sciadv.abk1378_data_file_s10.xlsx
