# Supplementary material for: Noradrenergic terminal short-term potentiation enables modality-selective integration of sensory input and vigilance state
Source: Sci Adv. 2021 Dec 17;7(51):eabk1378. doi: 10.1126/sciadv.abk1378 (PMC8682997; doi:10.1126/sciadv.abk1378)
Supplement: Supplementary file 2 — Data files S1 to S10 [file sciadv.abk1378_data_files_s1_to_s10.zip › sciadv.abk1378_data_file_s1.xlsx]

## Sheet: Sheet1
Fig. 1 (C) left				Fig. 1 (C) middle				Fig. 1 (C) right
	motor	co-stim			motor	co-stim			baseline	V1	Cb			P-values
mouse1	0.0438684	0.0871726		mouse1	0.0633574	0.0820379		mouse1	1	1.98714	1.24749		baseline-V1	0.00772852
mouse2	0.026182	0.0784967		mouse2	0.0549369	0.0834485		mouse2	1	2.99812	1.46438		baseline-Cb	0.00318596
mouse3	0.0579979	0.172593		mouse3	0.0463259	0.0650625		mouse3	1	2.97584	1.33969		V1-Cb	0.0235313
mouse4	0.0578612	0.0916462		mouse4	0.0587293	0.0618		mouse4	1	1.5839	0.900633		repeated measures ANOVA followed by Tukey-Kramer correction
mouse5	0.0980268	0.0892444		mouse5	0.0783452	0.0927513		mouse5	1	0.910408	1.14559
mouse6	0.0285932	0.051233		mouse6	0.0133068	0.0214656		mouse6	1	1.79179	1.38768
mouse7	0.0409868	0.0971184		mouse7	0.0412026	0.0666046		mouse7	1	2.3695	1.54371
mouse8	0.0663027	0.108081		mouse8	0.0591207	0.0909773		mouse8	1	1.63012	1.4881
mouse9	0.0389542	0.144482		mouse9	0.0750198	0.111624		mouse9	1	3.70902	1.44793
mean	0.0509748	0.10223		mean	0.0544828	0.0750857		mean	1	2.21732	1.32947
SEM	0.00741241	0.0120576		SEM	0.00650646	0.00853256		SEM		0.291582	0.0678254
Fig. 1 (D) left				Fig. 1 (D) middle				Fig. 1 (D) right						P-values
	motor	co-stim			motor	co-stim			baseline	V1	Cb		baseline-V1	0.0259906
mouse1	0.0528727	0.0948456		mouse1	0.0648057	0.0666524		mouse1	1	1.79385	1.0285		baseline-Cb	0.789061
mouse2	0.111701	0.148401		mouse2	0.0384332	0.0316878		mouse2	1	1.4321	0.824489		V1-Cb	0.066765
mouse3	0.0116025	0.0126009		mouse3	0.0193326	0.0238124		mouse3	1	1.08606	1.23172		repeated measures ANOVA followed by Tukey-Kramer correction
mouse4	0.103624	0.143056		mouse4	0.0598463	0.0636018		mouse4	1	1.2807	1.06275
mouse5	0.0383587	0.0641503		mouse5	0.0197835	0.0139672		mouse5	1	1.67238	0.705999
mouse6	0.0462264	0.093152		mouse6	0.0713701	0.05902		mouse6	1	2.01513	0.826956
mean	0.0607309	0.0927008		mean	0.0455952	0.0431236		mean	1	1.5467	0.946736
SEM	0.0159416	0.0207155		SEM	0.00938748	0.00927264		SEM		0.140521	0.0792898
								P-values		0.0259906	0.789061
								repeated measures ANOVA followed by Tukey-Kramer correction
