# Supplementary material for: Noradrenergic terminal short-term potentiation enables modality-selective integration of sensory input and vigilance state
Source: Sci Adv. 2021 Dec 17;7(51):eabk1378. doi: 10.1126/sciadv.abk1378 (PMC8682997; doi:10.1126/sciadv.abk1378)
Supplement: Supplementary file 2 — Data files S1 to S10 [file sciadv.abk1378_data_files_s1_to_s10.zip › sciadv.abk1378_data_file_s2.xlsx]

## Sheet: Sheet1
Fig. 2 (G) left				Fig. 2 (G) right
	motor	co-stim			motor	co-stim
mouse1	0.0890211	0.269318		mouse1	0.0407239	0.0348435
mouse2	0.128848	0.218796		mouse2	0.058701	0.0293368
mouse3	0.0924095	0.24538		mouse3	0.0903227	0.0831382
mouse4	0.0745916	0.145627		mouse4	0.0691648	0.0857063
mouse5	0.0820101	0.184433		mouse5	0.0433743	0.0718183
mouse6	0.0984208	0.155654		mouse6	0.0923984	0.08439
mouse7	0.144241	0.163247		mouse7	0.0725772	0.0716233
				mouse8	0.0752337	0.0908948
mean	0.101363	0.197493		median	0.070871	0.0774783
SEM	0.00966878	0.018054		min	0.0407239	0.0293368
				max	0.0923984	0.0908948
Wilcoxon signed rank test with Bonferroni posthoc				Wilcoxon signed rank test with Bonferroni posthoc
P = 0.031250000000000				P > 0.999
Fig. 2 (H) left				Fig. 2 (H) right
	motor	co-stim			motor	co-stim
mouse1	5.92812	4.85521		mouse1	3.27266	2.94868
mouse2	5.75283	4.54969		mouse2	3.39781	3.13989
mouse3	5.81806	4.66181		mouse3	2.92137	3.03846
mouse4	4.55729	4.10417		mouse4	3.20152	3.09545
mouse5	4.90215	4.519		mouse5	3.23241	3.025
mouse6	5.13125	4.52396		mouse6	2.96333	3.67333
mouse7	4.29115	4.20052		mouse7	3.64306	3.08403
				mouse8	3.34103	3.09487
mean	5.19726	4.48776		median	3.25254	3.08945
SEM	0.246415	0.0977218		min	2.92137	2.94868
				max	3.64306	3.67333
Wilcoxon signed rank test with Bonferroni posthoc				Wilcoxon signed rank test with Bonferroni posthoc
P = 0.031250000000000				P = 0.625000000000000
