# Supplementary material for: Noradrenergic terminal short-term potentiation enables modality-selective integration of sensory input and vigilance state
Source: Sci Adv. 2021 Dec 17;7(51):eabk1378. doi: 10.1126/sciadv.abk1378 (PMC8682997; doi:10.1126/sciadv.abk1378)
Supplement: Supplementary file 2 — Data files S1 to S10 [file sciadv.abk1378_data_files_s1_to_s10.zip › sciadv.abk1378_data_file_s3.xlsx]

## Sheet: Sheet1
Fig. 3 (B) upper, left				Fig. 3 (B) upper, right
	motor	co-stim			motor	co-stim
mouse1	0.0766345	0.0530592		mouse1	0.153891	0.130616
mouse2	0.0430125	0.0418426		mouse2	0.0393944	0.0510222
mouse3	0.0796055	0.11198		mouse3	0.0913694	0.0805535
mouse4	0.0660415	0.0568452		mouse4	0.183278	0.145052
mouse5	0.0904943	0.0972978		mouse5	0.129641	0.130697
mouse6	0.066195	0.0602355		mouse6	0.0488074	0.0320572
mouse7	0.0600504	0.0289404		mouse7	0.0364398	0.01228
mean	0.068862	0.0643144		mean	0.0975459	0.0831825
SEM	0.00578318	0.0112497		SEM	0.0224054	0.0201291
Fig. 3 (B) lower					P-values
	baseline	V1	Cb	baseline-V1	0.729303
mouse1	1	0.692367	0.848756	baseline-Cb	0.352076
mouse2	1	0.9728	1.29517	V1-Cb	0.715979
mouse3	1	1.40669	0.881625	repeated measures ANOVA followed by Tukey-Kramer correction
mouse4	1	0.86075	0.791432
mouse5	1	1.07518	1.00814
mouse6	1	0.909969	0.65681
mouse7	1	0.481935	0.336993
mean	1	0.914242	0.831275
SEM	0	0.110284	0.111873
