# Supplementary material for: Noradrenergic terminal short-term potentiation enables modality-selective integration of sensory input and vigilance state
Source: Sci Adv. 2021 Dec 17;7(51):eabk1378. doi: 10.1126/sciadv.abk1378 (PMC8682997; doi:10.1126/sciadv.abk1378)
Supplement: Supplementary file 2 — Data files S1 to S10 [file sciadv.abk1378_data_files_s1_to_s10.zip › sciadv.abk1378_data_file_s4.xlsx]

## Sheet: Sheet1
Fig. 4 (E) left				Fig. 4 (E) middle				Fig. 4 (E) right
	motor	co-stim			motor	co-stim			motor	co-stim
mouse1	0.124403	0.164076		mouse1	0.0718867	0.0802771		mouse1	0.0916226	0.107134
mouse2	0.108873	0.152374		mouse2	0.0919493	0.121071		mouse2	0.103851	0.104827
mouse3	0.123282	0.133861		mouse3	0.177947	0.189836		mouse3	0.0803848	0.107316
mouse4	0.0886197	0.131505		mouse4	0.177148	0.181798		mouse4	0.112252	0.13154
mouse5	0.143435	0.14923		mouse5	0.139142	0.14213		mouse5	0.127091	0.119097
mouse6	0.162561	0.190261		mouse6	0.14013	0.142639		mouse6	0.124612	0.133821
mouse7	0.150098	0.151046		mouse7	0.102076	0.102304
				mouse8	0.102491	0.101879
mean	0.128753	0.153193		mean	0.125346	0.132741		mean	0.106636	0.117289
SEM	0.00959776	0.00749215		SEM	0.0139491	0.0137711		SEM	0.00751749	0.00528382
repeated measures ANOVA with Tukey Kramer posthoc				repeated measures ANOVA with Tukey Kramer posthoc				repeated measures ANOVA with Tukey Kramer posthoc
P < 0.001				P = 0.151168100038258				P = 0.0777869364988939
Fig. 4 (F) left				Fig. 4 (F) middle				Fig. 4 (F) right
	motor	co-stim			motor	co-stim			motor	co-stim
mouse1	6.20889	5.29079		mouse1	6.21921	6.02562		mouse1	5.55665	5.267
mouse2	6.0406	5.71058		mouse2	6.10104	6.03188		mouse2	5.6625	5.74821
mouse3	5.28512	5.19464		mouse3	5.8756	5.63061		mouse3	5.39864	5.33122
mouse4	5.30582	5.08635		mouse4	5.57094	5.75961		mouse4	4.71148	4.5007
mouse5	5.62222	5.36978		mouse5	5.5182	5.75319		mouse5	5.38847	5.59499
mouse6	5.33469	4.98776		mouse6	5.58944	5.54778		mouse6	5.09783	5.58385
mouse7	5.58062	5.41302		mouse7	4.60609	4.4362
				mouse8	4.37969	4.03724
mean	5.62542	5.29327		median	5.58019	5.6919		mean	5.30259	5.33766
SEM	0.139497	0.0900038		min	4.37969	4.03724		SEM	0.14166	0.182658
				max	6.21921	6.02562
Wilcoxon signed rank test with Bonferroni posthoc				Wilcoxon signed rank test with Bonferroni posthoc				Wilcoxon signed rank test with Bonferroni posthoc
P = 0.046875000000000				P = 0.937500000000000				P > 0.999
