# Supplementary material for: Noradrenergic terminal short-term potentiation enables modality-selective integration of sensory input and vigilance state
Source: Sci Adv. 2021 Dec 17;7(51):eabk1378. doi: 10.1126/sciadv.abk1378 (PMC8682997; doi:10.1126/sciadv.abk1378)
Supplement: Supplementary file 2 — Data files S1 to S10 [file sciadv.abk1378_data_files_s1_to_s10.zip › sciadv.abk1378_data_file_s5.xlsx]

## Sheet: Sheet1
Fig. 5 (E) left				Fig. 5 (E) middle				Fig. 5 (E) right
	motor	co-stim			motor	co-stim			motor	co-stim
mouse1	0.0738046	0.136398		mouse1	0.225918	0.254213		mouse1	0.157449	0.0865874
mouse2	0.160449	0.20502		mouse2	0.194686	0.242176		mouse2	0.0900902	0.0683201
mouse3	0.0380397	0.131189		mouse3	0.126562	0.101143		mouse3	0.0564247	0.0507504
mouse4	0.282168	0.325871		mouse4	0.130874	0.152587		mouse4	0.111264	0.270116
mouse5	0.310325	0.375207		mouse5	0.0736013	0.0938858		mouse5	0.135867	0.225745
mouse6	0.244653	0.299051		mouse6	0.34575	0.379629		mouse6	0.126559	0.151216
mouse7	0.163217	0.202356		mouse7	0.0490485	0.0627979		mouse7	0.0822146	0.104489
				mouse8	0.18552	0.239145		mouse8	0.104546	0.12566
mean	0.181808	0.239299		mean	0.166495	0.190697		mean	0.108052	0.13536
SEM	0.0389366	0.0359735		SEM	0.0333024	0.0377798		SEM	0.011366	0.0272748
repeated measures ANOVA with Tukey Kramer posthoc				repeated measures ANOVA with Tukey Kramer posthoc				repeated measures ANOVA with Tukey Kramer posthoc
P = 0.00300033855684068				P = 0.144287238486986				P = 0.101884077870991
Fig. 5 (F) left				Fig. 5 (F) middle				Fig. 5 (F) right
	motor	co-stim			motor	co-stim			motor	co-stim
mouse1	9.25622	8.75784		mouse1	9.45538	9.38		mouse1	7.17143	7.62286
mouse2	8.93905	8.54667		mouse2	8.62727	8.57818		mouse2	7.46429	7.60286
mouse3	8.18222	8.74222		mouse3	8.016	7.9		mouse3	7.81	7.785
mouse4	6.5569	6.06379		mouse4	8.05185	7.90963		mouse4	7.98333	7.98667
mouse5	6.11379	5.35517		mouse5	7.71154	7.68077		mouse5	7.29481	6.9037
mouse6	6.22963	5.45185		mouse6	8.57344	8.23125		mouse6	7.23135	7.01236
mouse7	5.51048	4.85397		mouse7	5.236	5.836		mouse7	7.85123	7.65214
				mouse8	7.69128	7.10974		mouse8	7.02346	7.14216
mean	7.25547	6.8245		mean	7.92035	7.8282		mean	7.47874	7.46347
SEM	0.56873	0.670573		SEM	0.435292	0.369642		SEM	0.126777	0.13872
repeated measures ANOVA with Tukey Kramer posthoc				repeated measures ANOVA with Tukey Kramer posthoc				repeated measures ANOVA with Tukey Kramer posthoc
P = 0.00448063577485092				P = 0.472772154717810				P = 0.904680376984861
