# Supplementary material for: Noradrenergic terminal short-term potentiation enables modality-selective integration of sensory input and vigilance state
Source: Sci Adv. 2021 Dec 17;7(51):eabk1378. doi: 10.1126/sciadv.abk1378 (PMC8682997; doi:10.1126/sciadv.abk1378)
Supplement: Supplementary file 2 — Data files S1 to S10 [file sciadv.abk1378_data_files_s1_to_s10.zip › sciadv.abk1378_data_file_s6.xlsx]

## Sheet: Sheet1
Fig. 6 (D) left				Fig. 6 (D) right
	motor	co-stim			motor	co-stim
FOV1	0.18882	0.438217		FOV1	0.0721711	0.120312
FOV2	0.299158	0.395147		FOV2	0.162007	0.246624
FOV3	0.224506	0.341805		FOV3	0.304378	0.446671
FOV4	0.100135	0.447183		FOV4	0.119138	0.0869862
FOV5	0.23721	0.321536		FOV5	0.223389	0.232574
FOV6	0.106556	0.153114		FOV6	0.0846917	0.227347
FOV7	0.210698	0.209912		FOV7	0.2814	0.548162
FOV8	0.218301	0.260557		FOV8	0.127395	0.121538
FOV9	0.272005	0.306003		FOV9	0.264871	0.398695
				FOV10	0.355105	0.534516
				FOV11	0.140446	0.260557
mean	0.206377	0.319275		mean	0.19409	0.293089
SEM	0.0223344	0.0333272		SEM	0.0289805	0.0496397
n = 9 fields of view, 3 mice; repeated measures ANOVA with Tukey Kramer posthoc				n = 11 fields of view, 4 mice; repeated measures ANOVA with Tukey Kramer posthoc
P = 0.003439397911505				P = 0.00431674852740793
Fig. 6 (E) left				Fig. 6 (E) right
	motor	co-stim			motor	co-stim
FOV1	6.95862	5.66207		FOV1	8.79444	8.77407
FOV2	6.31053	5.09474		FOV2	7.59524	7.47302
FOV3	8.34167	7.01944		FOV3	7.19667	7.24
FOV4	8.09773	6.95455		FOV4	8.4	8.32213
FOV5	7.39231	6.53333		FOV5	7.75714	7.75873
FOV6	7.39467	7.176		FOV6	7.69167	7.84375
FOV7	7.04946	6.77421		FOV7	7.225	7.32354
FOV8	9.31264	6.97512		FOV8	7.86667	8.33333
FOV9	8.45517	7.65822		FOV9	7.01235	6.82963
				FOV10	8.23	7.67333
				FOV11	9.47931	8.79655
mean	7.70142	6.64974		mean	7.93168	7.85164
SEM	0.308045	0.26489		SEM	0.224381	0.192554
n = 9 fields of view, 3 mice; repeated measures ANOVA with Tukey Kramer posthoc				n = 11 fields of view, 4 mice; repeated measures ANOVA with Tukey Kramer posthoc
P < 0.001				P = 0.590859074404208
