# Supplementary material for: Noradrenergic terminal short-term potentiation enables modality-selective integration of sensory input and vigilance state
Source: Sci Adv. 2021 Dec 17;7(51):eabk1378. doi: 10.1126/sciadv.abk1378 (PMC8682997; doi:10.1126/sciadv.abk1378)
Supplement: Supplementary file 2 — Data files S1 to S10 [file sciadv.abk1378_data_files_s1_to_s10.zip › sciadv.abk1378_data_file_s7.xlsx]

## Sheet: Sheet1
Fig. S3 (A) left				Fig. S3 (A) right
	motor	co-stim			motor	co-stim
mouse1	0.0286653	0.0286653		mouse1	0.046209	0.0636648
mouse2	0.0506286	0.0653671		mouse2	0.0838512	0.0847615
mouse3	0.0543439	0.0466359		mouse3	0.0489687	0.0436831
mouse4	0.0865649	0.0980268		mouse4	0.0783452	0.0737513
mouse5	0.0360067	0.0211796		mouse5	0.0144313	0.0121824
mouse6	0.044276	0.0376976		mouse6	0.050238	0.0321671
mouse7	0.0687632	0.0665395		mouse7	0.0635575	0.0677423
mouse8	0.0443735	0.0335349		mouse8	0.0847842	0.0652554
mean	0.0517028	0.0497058		mean	0.0587982	0.055401
SEM	0.00654725	0.00899914		SEM	0.00845627	0.00851622
repeated measures ANOVA with Tukey Kramer posthoc				repeated measures ANOVA with Tukey Kramer posthoc
P = 0.621722936834939				P = 0.405159984795794
Fig. S3 (B) left				Fig. S3 (B) right
	motor	co-stim			motor	co-stim
mouse1	0.0467065	0.0590389		mouse1	0.0570278	0.0725836
mouse2	0.10424	0.119162		mouse2	0.0372785	0.0395879
mouse3	0.0153959	0.00890962		mouse3	0.0238977	0.0175927
mouse4	0.0853528	0.121896		mouse4	0.0562197	0.0634729
mouse5	0.040055	0.0366624		mouse5	0.0194103	0.0201568
mouse6	0.0567332	0.0571857		mouse6	0.0886667	0.0671788
mean	0.0580805	0.0671424		mean	0.0470835	0.0467621
SEM	0.0131054	0.018429		SEM	0.0105056	0.00995491
repeated measures ANOVA with Tukey Kramer posthoc				repeated measures ANOVA with Tukey Kramer posthoc
P = 0.154137755648579				P = 0.957469448364059
