# Supplementary material for: Noradrenergic terminal short-term potentiation enables modality-selective integration of sensory input and vigilance state
Source: Sci Adv. 2021 Dec 17;7(51):eabk1378. doi: 10.1126/sciadv.abk1378 (PMC8682997; doi:10.1126/sciadv.abk1378)
Supplement: Supplementary file 2 — Data files S1 to S10 [file sciadv.abk1378_data_files_s1_to_s10.zip › sciadv.abk1378_data_file_s8.xlsx]

## Sheet: Sheet1
Fig. S4 (D) upper, left				Fig. S4 (D) upper, right
	motor	co-stim			motor	co-stim
mouse1	0.0994201	0.136826		mouse1	0.0459	0.0450511
mouse2	0.0469071	0.0639583		mouse2	0.0643015	0.0561325
mouse3	0.0802012	0.119565		mouse3	0.0697138	0.0544514
mouse4	0.0630117	0.128203		mouse4	0.0887707	0.0833495
mouse5	0.0144966	0.0430848		mouse5	0.0616339	0.0645768
mouse6	0.0465762	0.0954426		mouse6	0.0206397	0.0211041
mouse7	0.0867449	0.127543		mouse7	0.0568495	0.07315
mean	0.0624797	0.102089		mean	0.0582584	0.0568308
SEM	0.0109822	0.0136465		SEM	0.00798812	0.00763899
Fig. S4 (D) lower					P-values
	baseline	V1	Cb	baseline-V1	0.0232004
mouse1	1	1.37624	0.981505	baseline-Cb	0.985575
mouse2	1	1.36351	0.872959	V1-Cb	0.0216384
mouse3	1	1.49081	0.78107	repeated measures ANOVA followed by Tukey-Kramer correction
mouse4	1	2.0346	0.938931
mouse5	1	2.97207	1.04775
mouse6	1	2.04917	1.0225
mouse7	1	1.47032	1.28673
mean	1	1.82239	0.990206
SEM		0.221561	0.0602516
