# Supplementary material for: Noradrenergic terminal short-term potentiation enables modality-selective integration of sensory input and vigilance state
Source: Sci Adv. 2021 Dec 17;7(51):eabk1378. doi: 10.1126/sciadv.abk1378 (PMC8682997; doi:10.1126/sciadv.abk1378)
Supplement: Supplementary file 2 — Data files S1 to S10 [file sciadv.abk1378_data_files_s1_to_s10.zip › sciadv.abk1378_data_file_s9.xlsx]

## Sheet: Sheet1
Fig. S5. (A) left					Fig. S5. (A) right
	aCSF	D-AP5	L-NMMA acetate			aCSF	D-AP5	L-NMMA acetate
mouse1	0.124403	0.0718867	0.0916226		mouse1	6.20889	6.21921	5.55665
mouse2	0.108873	0.0919493	0.103851		mouse2	6.0406	6.10104	5.6625
mouse3	0.123282	0.177947	0.0803848		mouse3	5.28512	5.8756	5.39864
mouse4	0.0886197	0.177148	0.112252		mouse4	5.30582	5.57094	4.71148
mouse5	0.143435	0.139142	0.127091		mouse5	5.62222	5.5182	5.38847
mouse6	0.162561	0.14013	0.124612		mouse6	5.33469	5.58944	5.09783
mouse7	0.150098	0.102076	NaN		mouse7	5.58062	4.60609	NaN
mouse8	NaN	0.102491	NaN		mouse8	NaN	4.37969	NaN
mean	0.128753	0.125346	0.106636		mean	5.62542	5.48253	5.30259
SEM	0.00897788	0.0139491	0.00651034		SEM	0.139497	0.234698	0.14166
unpaired, Student's t-test with Bonferroni posthoc					unpaired, Student's t-test with Bonferroni posthoc
P-values		> 0.999	0.209639		P-values		> 0.999	0.269033
Fig. S5. (B) left					Fig. S5. (B) right
	aCSF	D-AP5	L-NMMA acetate			aCSF	D-AP5	L-NMMA acetate
mouse1	0.0738046	0.225918	0.157449		mouse1	9.25622	9.45538	7.17143
mouse2	0.160449	0.194686	0.0900902		mouse2	8.93905	8.62727	7.46429
mouse3	0.0380397	0.126562	0.0564247		mouse3	8.18222	8.016	7.81
mouse4	0.282168	0.130874	0.111264		mouse4	6.5569	8.05185	7.98333
mouse5	0.310325	0.0736013	0.135867		mouse5	6.11379	7.71154	7.29481
mouse6	0.244653	0.34575	0.126559		mouse6	6.22963	8.57344	7.23135
mouse7	0.163217	0.0490485	0.0822146		mouse7	5.51048	5.236	7.85123
mouse8	NaN	0.18552	0.104546		mouse8	NaN	7.69128	7.02346
mean	0.181808	0.166495	0.108052		mean	7.25547	7.92035	7.47874
SEM	0.0389366	0.0333024	0.011366		SEM	0.56873	0.435292	0.126777
unpaired, Student's t-test with Bonferroni posthoc					unpaired, Student's t-test with Bonferroni posthoc
P-values		> 0.999	0.15154		P-values		0.727082	> 0.999
