# Supplementary material for: Noradrenergic terminal short-term potentiation enables modality-selective integration of sensory input and vigilance state
Source: Sci Adv. 2021 Dec 17;7(51):eabk1378. doi: 10.1126/sciadv.abk1378 (PMC8682997; doi:10.1126/sciadv.abk1378)
Supplement: Supplementary file 2 — Data files S1 to S10 [file sciadv.abk1378_data_files_s1_to_s10.zip › sciadv.abk1378_data_file_s10.xlsx]

## Sheet: Sheet1
Fig. S6. (A) left				Fig. S6. (A) right
	cGrin1wt/wt	cGrin1flox/flox			cGrin1wt/wt	cGrin1flox/flox
FOV1	0.18882	0.0721711		FOV1	6.95862	8.79444
FOV2	0.299158	0.162007		FOV2	6.31053	7.59524
FOV3	0.224506	0.304378		FOV3	8.34167	7.19667
FOV4	0.100135	0.119138		FOV4	8.09773	8.4
FOV5	0.23721	0.223389		FOV5	7.39231	7.75714
FOV6	0.106556	0.0846917		FOV6	7.39467	7.69167
FOV7	0.210698	0.2814		FOV7	7.04946	7.225
FOV8	0.218301	0.127395		FOV8	9.31264	7.86667
FOV9	0.272005	0.264871		FOV9	8.45517	7.01235
FOV10		0.355105		FOV10		8.23
FOV11		0.140446		FOV11		9.47931
mean	0.206377	0.19409		mean	7.70142	7.93168
SEM	0.0223344	0.0289805		SEM	0.308045	0.224381
unpaired, two-tailed student's t-test				unpaired, two-tailed student's t-test
P = 0.749836080903100				P = 0.544338689132072
