# Supplementary material for: Noradrenergic terminal short-term potentiation enables modality-selective integration of sensory input and vigilance state
Source: Sci Adv. 2021 Dec 17;7(51):eabk1378. doi: 10.1126/sciadv.abk1378 (PMC8682997; doi:10.1126/sciadv.abk1378)
Supplement: Supplementary file 3 — Software for data analysis and display [file sciadv.abk1378_software_for_data_analysis_and_display.zip]

Archive with 14 entries (11 files):
- abk1378_software/
- abk1378_software/Determine_contaminations.m
- abk1378_software/Fun_chained_dot_plot_SA_Feb2019.m
- abk1378_software/Fun_contiguous_ones.m
- abk1378_software/license_PaukertLab.txt
- __MACOSX/
- __MACOSX/abk1378_software/
- __MACOSX/abk1378_software/._license_PaukertLab.txt
- abk1378_software/README.txt
- __MACOSX/abk1378_software/._README.txt
- abk1378_software/Sample_chained_dot_plot_Fig5E_left.mat
- abk1378_software/Sample_contamination_determination_Fig2D.mat
- abk1378_software/Sample_statistics_Fig5E_data.mat
- abk1378_software/Statistics_RM_3_groups.m
